# Supplementary material for: Systemic Injection of Oncolytic Vaccinia Virus Suppresses Primary Tumor Growth and Lung Metastasis in Metastatic Renal Cell Carcinoma by Remodeling Tumor Microenvironment
Source: Biomedicines. 2022 Jan 14;10(1):173. doi: 10.3390/biomedicines10010173 (PMC8773601; doi:10.3390/biomedicines10010173)
Supplement: Supplementary file 1 [file biomedicines-10-00173-s001.zip]

Archive with 1 entries (1 files):
- biomedicines-1464408-supplementary.pdf
